# Supplementary material for: Association between suicidal ideation and suicide: meta-analyses of odds ratios, sensitivity, specificity and positive predictive value
Source: BJPsych Open. 2019 Jan 31;5(2):e18. doi: 10.1192/bjo.2018.88 (PMC6401538; doi:10.1192/bjo.2018.88)
Supplement: Supplementary file 1 [file bjosup.zip]

Archive with 4 entries (4 files):
- S2056472418000881sup003.docx
- S2056472418000881sup004.docx
- S2056472418000881sup001.doc
- S2056472418000881sup002.xlsx
