# Supplementary material for: Association between suicidal ideation and suicide: meta-analyses of odds ratios, sensitivity, specificity and positive predictive value
Source: BJPsych Open. 2019 Jan 31;5(2):e18. doi: 10.1192/bjo.2018.88 (PMC6401538; doi:10.1192/bjo.2018.88)
Supplement: Supplementary file 1 [file bjosup.zip › S2056472418000881sup002.xlsx]

## Sheet: Sheet1
Study name	suicidal ideation suicides	suicidal ideation non-suicides	no suicidal ideation suicides	no suicidal ideation non-suicides	non-psychiatric	population	all inpatient	defintion of SI	Plan	type of SI	follow up of a year or less	follow up in years	SI OR SB	cohort	year	rate of SI	use of a mortality data base	includes open verdicts	bind to outcome	use of a structured interview for SI	quality score	total quality	mean age less than 40
Al-Sayegh et al. 2015	4	1102	9	5203	1	general population	0	Structed Interview	0	incSB	0	14.9	1	1	2015	0.175055	1	0	1	1	3	1	1
Allebeck et al. 1987	22	31	10	33	0	schizophrenia	1	medical records	0	clinical	0	5	0	0	1987	0.552083	1	1	0	0	2	1	1
Appleby et al. 1999	99	67	50	82	0	discharged patients	1	medical records	0	clinical	0	5	0	0	1999	0.557047	1	1	0	0	2	1	Blank
Baader-Matthei et al.2004	15	6	17	26	0	inpatient and discharged	1	medical records	0	clinical	1	0.08	0	0	2004	0.328125	1	0	0	0	1	0	0
Beck et al. 1999	24	823	6	2848	0	outpatients	0	SSI >16	0	structured	0	4.07	0	1	1999	0.228857	1	0	1	1	3	1	1
Beisser & Blanchette 1961	36	11	35	60	0	inpatients	1	medical record (threat)	1	plan	0	1	0	0	1961	0.330986	0	0	0	0	0	0	0
Berg 2010	1	4	2	13	0	depressed receiving ECT	1	medical records	0	clinical	0	1.6	0	1	2010	0.25	1	0	0	0	1	0	0
Bertelsen et al. 2007	1	126	6	414	0	Schizophrenia spectrum	0	prospective records	0	structured	0	5	0	1	2007	0.232176	1	0	1	1	3	1	1
Bickley et al. 2013	15	8	85	92	0	discharged patients	1	medical records	0	clinical	1	0.038	0	0	2013	0.115	1	1	0	0	2	1	0
Blumenthal et al. 1989	6	8	6	4	0	discharged patients	1	PSE/medical records	0	incSB	0	5	1	1	1988	0.583333	0	0	0	1	1	0	1
Borg & Stahl 1982	8	3	26	31	0	inpatient out patient	0	Semi structured (passive)	2	inPassive	0	1.5	0	0	1982	0.161765	1	1	1	1	4	1	0
Bradvik & Bergland 1993	22	18	67	71	0	depressed	1	medical records	0	clinical	0	21.5	0	0	1993	0.224719	1	0	1	0	2	1	Blank
Cheng et al. 1990	8	1	62	66	0	schizophrenia	0	medical records	0	clinical	1		0	0	1990	0.0656934	0	0	0	0	0	0	1
Conlon et al. 2007	7	4	32	35	0	outpatients	0	medical records	0	clinical	1		0	0	2007	0.141026	1	1	1	0	3	1	0
Coryell & Young 2005	29	538	4	211	0	depressed	0	SAD->2	0	incSB	0	20.7	1	1	2005	0.725064	1	0	1	1	3	1	1
Coryell et al. 2016 (CDS)	7	107	5	169	0	bipolar	0	DIGS	0	structured	0	15.9	0	1	2016	0.396	0	0	1	1	2	1	Blank
Coryell et al. 2016 (GB)	3	1072	3	670	0	bipolar	0	DIGS	0	structured	0	7.3	0	1	2016	0.675	0	0	1	1	2	1	Blank
Crandall et al. 2006	51	4243	398	213421	1	ED patients	0	medical records	0	clinical	0	6	0	1	2006	0.019687	1	0	1	0	2	1	1
De Hert et al. 2001	51	22	12	41	0	schizophrenia	1	medical records (threat)	1	threat	0	11.4	0	0	2001	0.579365	0	0	0	0	0	0	1
Didham et al. 2006	11	2	210	661	1	general practice	0	medical records	0	clinical	1	0.5	0	0	2006	0.0147059	1	0	0	0	1	0	1
Dingman & McGlashan 1986	30	231	8	182	0	discharged patients	1	medical records (passive)	2	inPassive	0	15	0	1	1986	0.578714	0	0	1	0	1	0	1
Dobscha et al. 2014	80	34	56	175	1	veterans in general practice	0	medical records	0	incSB	1	0.5	1	0	2014	0.330435	1	0	1	0	2	1	0
Dong et al. 2005	42	14	50	78	0	inpatients	1	medical records	0	clinical	1	0.25	0	0	2005	0.304348	1	1	0	0	2	1	0
Drake & Cotton 1986	13	39	2	50	0	schizophrenia	1	medical records	0	clinical	0	5	0	1	1986	0.5	0	0	1	0	1	0	1
Dutta et al. 2007	0	4	8	223	0	Bipolar	0	medical records	0	clinical	0	19	0	1	2007	0.0170213	1	1	0	0	2	1	1
Fareberow et al. 1966	87	20	112	181	0	inpatients	1	medical records (threat)	1	threat	0	3.2	0	0	1966	0.2675	0	0	0	0	0	0	0
Fernando & Storm 1984	14	5	7	16	0	inpatients	1	medical records	0	clinical	1	0.5	0	0	1984	0.452381	0	1	0	0	1	0	0
Flood & Seager 1968	12	22	61	48	0	psychiatric patients	1	medical records	0	clinical	0		0	0	1968	0.237762	1	0	0	0	1	0	0
Fosse et al. 2017	16	28	20	92	0	discharged patients	1	SRC	0	structured	0	2.5	0	0	2017	0.282051	1	0	1	1	3	1	Blank
Fowler et al. 1979	15	144	0	62	0	depressed	1	medical records	0	clinical	0	20	0	1	1979	0.719457	0	1	1	0	2	1	0
Fruehwald et al. 2004	81	14	139	357	1	prisoners	0	medical records (threat)	1	plan	0	10	0	0	2004	0.160745	1	0	0	0	1	0	1
Funashi et al. 2000	54	2	26	78	0	schizophrenia	0	medical records	0	clinical	0	3	0	0	2000	0.35	0	0	0	0	0	0	1
Goldstein et al. 1991	27	604	19	1256	0	affective disorder	1	medical records	0	clinical	0	8	0	1	1991	0.33106	1	0	0	0	1	0	1
Green et al. 2015	12	361	31	4796	0	outpatients	0	BDI > 1	0	structured	0	20	0	1	2015	0.0717308	1	0	1	1	3	1	1
Hoyer et al. 2009	65	52	70	83	0	affective disorders	1	medical records	0	clinical	0	1	0	0	2009	0.433333	1	0	1	0	2	1	0
Hunt et al. 2007	32	20	190	202	0	inpatients	1	medical records	0	clinical	1	0.5	0	0	2007	0.117117	1	1	0	0	2	1	1
Hunt et al. 2009	34	16	204	222	0	recently discharged	1	medical records	0	clinical	1	0.25	0	0	2009	0.105042	1	1	0	0	2	1	0
Hunt et al. 2013	19	13	88	94	0	recently admitted	1	medical records	0	clinical	1	0.02	0	0	2013	0.149533	1	1	0	0	2	1	0
Hyman et al. 2012	24	24174	382	4021413	1	military sample	0	medical records	0	clinical	0	2	0	1	2012	0.00598073	1	0	1	0	2	1	1
Kan et al. 2007	42	28	55	69	0	post discharge	1	medical records	0	incSB	1	0.164	1	0	2007	0.360825	1	1	0	0	2	1	0
Kessler et al 2015	8	3025	60	50676	0	discharged patients	1	electronic risk assesment item	0	structured	1	1	0	1	2015	0.056408	1	0	1	1	3	1	Blank
Khang et al. 2010	6	1345	7	4056	1	general population	0	household survey	0	structured	0	6.9	0	1	2010	0.249538	1	0	1	1	3	1	Blank
Khanra et al. 2016	3	3	7	47	0	inpatients	1	medical records	0	clinical	1	0.25	0	0	2016	0.1	0	0	1	0	1	0	1
Kim et al. 2012	142	37	182	275	0	veterans with depression	0	medical records	0	incSB	0	1	1	0	2012	0.281447	1	0	0	0	1	0	0
Kjelsberg et al. 1994	15	7	20	28	0	discharged patients	1	medical records	0	clinical	0	15	0	0	1994	0.314286	1	0	0	0	1	0	1
Kleiman et al. 2014	4	1266	21	18723	1	general population	0	household survey	0	structured	0	15	0	1	2014	0.0634556	1	0	1	1	3	1	1
Li et al. 2008	32	2	32	62	0	inpatient with schizophrenia	1	medical records	0	clinical	1	0.25	0	0	2008	0.265625	0	0	0	0	0	0	1
Lin et al. 2014	18	30	23	132	0	inpatients	1	medical records	0	clinical	1	0.25	0	0	2014	0.236453	1	0	0	0	1	0	1
Lopez-Moringo et al. 2016	8	19	23	195	0	schizophrenia	0	electronic risk assesment item	0	structured	0	3	0	0	2016	0.110204	1	1	1	1	4	1	1
Louzon et al. 2016	88	48440	222	34274	1	veterans in general practice	0	PHQ 9	0	structured	0	1.5	0	1	2016	0.584506	1	0	1	1	3	1	0
Lukaschek et al. 2014	35	23	66	78	0	discharged patients	1	medical records	0	incSB	0	5	1	0	2014	0.287129	1	0	0	0	1	0	0
McEwan et al. 2010	1	13	2	122	0	stalkers	0	medical records	0	clinical	0	2.75	0	1	2010	0.1	0	0	1	0	1	0	Blank
Mock et al. 1996	1	1	21	63	1	general population	0	medical records	0	clinical	0	3	0	0	1996	0	1	0	0	0	1	0	1
Motto & Bostrom 1990	29	1329	9	1632	0	discharged	1	medical records	0	clinical	1	0.16	0	1	1990	0.452818	0	0	1	0	1	0	Blank
Murphy et al. 1990	53	24	14	82	0	alcoholic	0	household survey	0	structured	1	1	0	0	1990	0.445087	0	0	0	1	1	0	0
Park et al. 2013	56	2771	40	5536	0	discharged patients	1	medical records	0	clinical	1	1	0	1	2017	0.336427	1	1	0	0	2	1	1
Powell et al. 2000	74	22	23	68	0	inpatient	1	medical records	0	incSB	1	0.5	1	0	2000	0.513369	1	1	1	0	3	1	0
Roy 1982	8	3	21	25	0	schizophreina	0	medical records	0	incSB	0	3	1	0	1982	0.192982	0	0	0	0	0	0	1
Salama 1988	5	42	0	92	0	schizophrenia	1	medical records	0	clinical	1	1	0	1	1988	0.338129	0	0	0	0	0	0	Blank
Sani et al. 2011	72	112	24	80	0	psychiatric patients	1	medical records	0	clinical	0	17	0	0	2011	0.638889	0	0	0	0	0	0	Blank
Shah & Ganesvaran 1997	31	19	29	41	0	inpatients	1	medical records	0	clinical	1	0.5	0	0	1997	0.416667	0	0	0	0	0	0	1
Sharma et al. 1998	30	17	14	27	0	inpatients	1	medical records	0	incSB	1	0.5	1	0	1998	0.534091	0	0	0	0	0	0	1
Simon et al. 2013	25	10949	21	73423	1	general practice	0	PHQ	0	structured	0	12	0	1	2013	0.13	1	1	1	1	4	1	Blank
Sinclair et al. 2004	19	14	32	68	0	schizophrenia inpatients	1	medical records	0	clinical	0	1.1	0	0	2004	0.24812	1	1	0	0	2	1	1
Sinclair et al. 2005	88	106	39	89	0	depressed inpatients	1	medical records	0	clinical	0	1.1	0	0	2005	0.602484	1	1	0	0	2	1	0
Spiessl et al. 2002	9	6403	21	14629	0	inpatients	1	medical records	0	clinical	1	0.5	0	1	2002	0.304435	0	0	1	0	1	0	0
Stephens et al. 1999	14	181	14	1003	0	inpatients with schizophrenia	1	medical records	0	clinical	0	10.5	0	1	1999	0.160891	0	0	0	0	0	0	1
Thong et al 2008	40	7	83	116	0	psychiatric patients	1	medical records	0	clinical	1	0.5	0	0	2008	0.191057	1	0	0	0	1	0	0
Weiser et al. 2016	13	14407	41	74588	1	Military samaple	0	medical records	0	incSB	0	5	1	1	2016	0.161933	1	0	1	1	3	1	1
Werbaloff et al. 2015	1	378	7	4345	1	general population	0	communtity survey	0	structured	0	25	0	1	2015	0.0801099	1	1	1	1	4	1	Blank
Yim 2004	35	18	38	55	0	discharged	1	medical records	0	incSB	0	2	1	0	2004	0.363014	1	0	0	0	1	0	1
	2082	125034	3729	4538458	4669303
